# Supplementary material for: Cell and rat serum, urine and tissue metabolomics analysis elucidates the key pathway changes associated with chronic nephropathy and reveals the mechanism of action of rhein
Source: Chin Med. 2023 Dec 1;18:158. doi: 10.1186/s13020-023-00862-1 (PMC10691122; doi:10.1186/s13020-023-00862-1)
Supplement: Supplementary file 2 — Additional file 2. The molecular docking score and interation between rhein and its potential targets. [file 13020_2023_862_MOESM2_ESM.xlsx]

## Sheet: Sheet1
Targets Name	Gene Symbol	PDB ID	Cutoff Value (kj/mol)
Dynamin 1 like	DNM1L	4BEJ	-7.1
FTO alpha-ketoglutarate dependent dioxygenase	FTO	6AEJ	-7.7
Nuclear factor kappa B subunit 1	NFKB1	1MDK	-6.2
Peroxisome proliferator activated receptor alpha	PPARA	1K7I	-6.7
Peroxisome proliferator activated receptor gamma	PPARG	8CPH	-7.3
RELA proto-oncogene, NF-kB subunit	RELA	7O6F	-6.5
Retinoid X receptor alpha	RXRA	7B88	-7
Uncoupling protein 1	UCP1	8HBV	-7.2
Vascular endothelial growth factor A	VEGFA	5T89	-7.4
